# Supplementary material for: Utilization of In Vivo Imaging System to Study Staphylococcal Sepsis and Septic Arthritis Progression in Mouse Model
Source: Pathogens. 2024 Aug 2;13(8):652. doi: 10.3390/pathogens13080652 (PMC11357683; doi:10.3390/pathogens13080652)
Supplement: Supplementary file 1 [file pathogens-13-00652-s001.zip]

Archive with 1 entries (1 files):
- pathogens-3104712-supplementary.pdf
